# Supplementary material for: Characterization of Bacteriophage cd2, a Siphophage Infecting Carnobacterium divergens and a Representative Species of a New Genus of Phage
Source: Microbiol Spectr. 2023 Jul 17;11(4):e00973-23. doi: 10.1128/spectrum.00973-23 (PMC10434151; doi:10.1128/spectrum.00973-23)
Supplement: Supplemental file 2 — Table S3. Download spectrum.00973-23-s0002.xlsx, XLSX file, 0.02 MB [file spectrum.00973-23-s0002.xlsx]

## Sheet: Table_S3_
Table S3 The pairwise core SNP distance of C. divergens isolates included in this study (a mirrored table)
Sensitivity to phage Cd2			Resistant	Resistant	Sensitive	Sensitive	Sensitive	Sensitive	Sensitive	Sensitive	Sensitive	Sensitive	Sensitive	Sensitive	Sensitive	Sensitive	Sensitive	Resistant	Resistant	Resistant	Resistant	Resistant	Resistant	Resistant	Resistant	Resistant	Resistant	Resistant	Resistant	Resistant	Resistant	Resistant	Resistant	Resistant	Resistant	Resistant	Resistant
	Phylogenetic group		IV	IV	V	V	V	V	V	V	V	VI	VI	VI	VI	\	VII	VIII	VIII	VIII	VIII	VIII	VIII	VIII	IX	X	X	X	X	X	X	XI	XI	XI	XI	XI	XI
		Isolate	A10	A11	B1	B2	B6	C10	C14	C5	C7	B7	B8	C16	C6	LV13	C13	B3	B4	C1	C12	C17	C18	C2	C8	B5	C11	C15	C3	C4	C9	A12	A13	A2	A4	A8	A9
Resistant	IV	A10	0	1	9390	9391	9392	9390	9391	9392	9391	9667	9661	9662	9661	9645	9905	55678	55678	55679	55680	55674	55676	55679	55668	55654	55650	55656	55651	55656	55655	55556	55551	55551	55557	55562	55547
Resistant	IV	A11	1	0	9389	9390	9391	9389	9390	9391	9390	9666	9660	9661	9660	9644	9904	55679	55679	55680	55681	55675	55677	55680	55669	55655	55651	55657	55652	55657	55656	55557	55552	55552	55558	55563	55548
Resistant	IX	C8	55668	55669	55447	55448	55449	55447	55448	55449	55448	55600	55592	55593	55592	55580	55658	419	419	422	419	425	427	420	0	250	256	254	255	252	252	9565	9564	9570	9562	9555	9566
Sensitive	V	B1	9390	9389	0	1	3	0	3	2	3	8586	8580	8581	8580	8564	9882	55459	55459	55460	55461	55455	55457	55460	55447	55438	55434	55440	55435	55440	55439	55303	55298	55298	55302	55309	55294
Sensitive	V	B2	9391	9390	1	0	2	1	2	3	2	8587	8581	8582	8581	8565	9883	55460	55460	55461	55462	55456	55458	55461	55448	55439	55435	55441	55436	55441	55440	55304	55299	55299	55303	55310	55295
Sensitive	V	B6	9392	9391	3	2	0	3	4	5	4	8589	8583	8584	8583	8567	9885	55461	55461	55462	55463	55457	55459	55462	55449	55440	55436	55442	55437	55442	55441	55306	55301	55301	55305	55312	55297
Sensitive	V	C10	9390	9389	0	1	3	0	3	2	3	8586	8580	8581	8580	8564	9882	55459	55459	55460	55461	55455	55457	55460	55447	55438	55434	55440	55435	55440	55439	55303	55298	55298	55302	55309	55294
Sensitive	V	C14	9391	9390	3	2	4	3	0	5	2	8587	8581	8582	8581	8565	9883	55460	55460	55461	55462	55456	55458	55461	55448	55439	55435	55441	55436	55441	55440	55304	55299	55299	55303	55310	55295
Sensitive	V	C5	9392	9391	2	3	5	2	5	0	5	8588	8582	8583	8582	8566	9884	55461	55461	55462	55463	55457	55459	55462	55449	55440	55436	55442	55437	55442	55441	55305	55300	55300	55304	55311	55296
Sensitive	V	C7	9391	9390	3	2	4	3	2	5	0	8587	8581	8582	8581	8565	9883	55460	55460	55461	55462	55456	55458	55461	55448	55439	55435	55441	55436	55441	55440	55304	55299	55299	55303	55310	55295
Sensitive	VI	B7	9667	9666	8586	8587	8589	8586	8587	8588	8587	0	10	11	10	40	9992	55607	55607	55608	55609	55603	55605	55608	55600	55591	55587	55593	55588	55593	55592	55553	55548	55548	55552	55559	55544
Sensitive	VI	B8	9661	9660	8580	8581	8583	8580	8581	8582	8581	10	0	1	0	34	9986	55599	55599	55600	55601	55595	55597	55600	55592	55583	55579	55585	55580	55585	55584	55545	55540	55540	55544	55551	55536
Sensitive	VI	C16	9662	9661	8581	8582	8584	8581	8582	8583	8582	11	1	0	1	35	9987	55600	55600	55601	55602	55596	55598	55601	55593	55584	55580	55586	55581	55586	55585	55546	55541	55541	55545	55552	55537
Sensitive	VI	C6	9661	9660	8580	8581	8583	8580	8581	8582	8581	10	0	1	0	34	9986	55599	55599	55600	55601	55595	55597	55600	55592	55583	55579	55585	55580	55585	55584	55545	55540	55540	55544	55551	55536
Sensitive	\	LV13	9645	9644	8564	8565	8567	8564	8565	8566	8565	40	34	35	34	0	9966	55587	55587	55588	55589	55583	55585	55588	55580	55571	55567	55573	55568	55573	55572	55533	55528	55528	55532	55539	55524
Sensitive	VII	C13	9905	9904	9882	9883	9885	9882	9883	9884	9883	9992	9986	9987	9986	9966	0	55668	55668	55669	55670	55664	55666	55669	55658	55646	55642	55648	55643	55648	55647	55518	55513	55513	55517	55524	55509
Resistant	VIII	B3	55678	55679	55459	55460	55461	55459	55460	55461	55460	55607	55599	55600	55599	55587	55668	0	0	3	2	6	8	3	419	417	423	423	422	419	421	9573	9572	9578	9570	9565	9574
Resistant	VIII	B4	55678	55679	55459	55460	55461	55459	55460	55461	55460	55607	55599	55600	55599	55587	55668	0	0	3	2	6	8	3	419	417	423	423	422	419	421	9573	9572	9578	9570	9565	9574
Resistant	VIII	C1	55679	55680	55460	55461	55462	55460	55461	55462	55461	55608	55600	55601	55600	55588	55669	3	3	0	5	5	7	2	422	420	426	426	425	422	424	9576	9575	9581	9573	9568	9577
Resistant	VIII	C12	55680	55681	55461	55462	55463	55461	55462	55463	55462	55609	55601	55602	55601	55589	55670	2	2	5	0	8	10	3	419	419	425	425	424	421	423	9575	9574	9580	9572	9567	9576
Resistant	VIII	C17	55674	55675	55455	55456	55457	55455	55456	55457	55456	55603	55595	55596	55595	55583	55664	6	6	5	8	0	2	5	425	423	421	429	420	425	427	9571	9570	9576	9568	9563	9572
Resistant	VIII	C18	55676	55677	55457	55458	55459	55457	55458	55459	55458	55605	55597	55598	55597	55585	55666	8	8	7	10	2	0	7	427	425	423	431	422	427	429	9573	9572	9578	9570	9565	9574
Resistant	VIII	C2	55679	55680	55460	55461	55462	55460	55461	55462	55461	55608	55600	55601	55600	55588	55669	3	3	2	3	5	7	0	420	420	426	426	425	422	424	9576	9575	9581	9573	9568	9577
Resistant	X	B5	55654	55655	55438	55439	55440	55438	55439	55440	55439	55591	55583	55584	55583	55571	55646	417	417	420	419	423	425	420	250	0	8	8	5	6	4	9572	9571	9577	9569	9562	9573
Resistant	X	C11	55650	55651	55434	55435	55436	55434	55435	55436	55435	55587	55579	55580	55579	55567	55642	423	423	426	425	421	423	426	256	8	0	12	5	12	12	9568	9569	9575	9565	9558	9571
Resistant	X	C15	55656	55657	55440	55441	55442	55440	55441	55442	55441	55593	55585	55586	55585	55573	55648	423	423	426	425	429	431	426	254	8	12	0	13	12	12	9578	9577	9583	9575	9568	9579
Resistant	X	C3	55651	55652	55435	55436	55437	55435	55436	55437	55436	55588	55580	55581	55580	55568	55643	422	422	425	424	420	422	425	255	5	5	13	0	11	9	9569	9568	9574	9566	9559	9570
Resistant	X	C4	55656	55657	55440	55441	55442	55440	55441	55442	55441	55593	55585	55586	55585	55573	55648	419	419	422	421	425	427	422	252	6	12	12	11	0	10	9574	9573	9579	9571	9564	9575
Resistant	X	C9	55655	55656	55439	55440	55441	55439	55440	55441	55440	55592	55584	55585	55584	55572	55647	421	421	424	423	427	429	424	252	4	12	12	9	10	0	9576	9575	9581	9573	9566	9577
Resistant	XI	A12	55556	55557	55303	55304	55306	55303	55304	55305	55304	55553	55545	55546	55545	55533	55518	9573	9573	9576	9575	9571	9573	9576	9565	9572	9568	9578	9569	9574	9576	0	17	13	11	12	17
Resistant	XI	A13	55551	55552	55298	55299	55301	55298	55299	55300	55299	55548	55540	55541	55540	55528	55513	9572	9572	9575	9574	9570	9572	9575	9564	9571	9569	9577	9568	9573	9575	17	0	12	16	29	4
Resistant	XI	A2	55551	55552	55298	55299	55301	55298	55299	55300	55299	55548	55540	55541	55540	55528	55513	9578	9578	9581	9580	9576	9578	9581	9570	9577	9575	9583	9574	9579	9581	13	12	0	18	25	12
Resistant	XI	A4	55557	55558	55302	55303	55305	55302	55303	55304	55303	55552	55544	55545	55544	55532	55517	9570	9570	9573	9572	9568	9570	9573	9562	9569	9565	9575	9566	9571	9573	11	16	18	0	19	18
Resistant	XI	A8	55562	55563	55309	55310	55312	55309	55310	55311	55310	55559	55551	55552	55551	55539	55524	9565	9565	9568	9567	9563	9565	9568	9555	9562	9558	9568	9559	9564	9566	12	29	25	19	0	29
Resistant	XI	A9	55547	55548	55294	55295	55297	55294	55295	55296	55295	55544	55536	55537	55536	55524	55509	9574	9574	9577	9576	9572	9574	9577	9566	9573	9571	9579	9570	9575	9577	17	4	12	18	29	0
Notes: The genome of C. divergens A10 was used as a reference for core SNP analysis.
